# Supplementary material for: Therapeutic efficacy of combined active and passive immunization in ART-suppressed, SHIV-infected rhesus macaques
Source: Nat Commun. 2022 Jun 16;13:3463. doi: 10.1038/s41467-022-31196-5 (PMC9203527; doi:10.1038/s41467-022-31196-5)
Supplement: Supplementary file 3 — Source Data [file 41467_2022_31196_MOESM3_ESM.xlsx]

## Sheet: Figure 1b
Figure 1b	Viral load (log copies/mL)
		Sham Treatment																PGT121 + Vesatolimod													Ad26/MVA + Vesatolimod													Ad26/MVA + PGT121 + Vesatolimod
	Weeks Post Infection	7156	7157	7158	7159	7160	7219	7220	7221	7222	7223	7224	7245	7246	7247	7261	Median	7132	7133	7134	7135	7136	7137	7138	7139	7140	7141	7142	7143	Median	7120	7121	7122	7123	7124	7125	7126	7127	7128	7129	7130	7131	Median	7145	7146	7147	7148	7149	7150
	0	1.1	1.1	1.1	1.1	1.1	1.1	1.1	1.1	1.1	1.1	1.1	1.1	1.1	1.1	1.1	1.1	1.1	1.1	1.1	1.1	1.1	1.1	1.1	1.1	1.1	1.1	1.1	1.1	1.1	1.1	1.1	1.1	1.1	1.1	1.1	1.1	1.1	1.1	1.1	1.1	1.1	1.1	1.1	1.1	1.1	1.1	1.1	1.1
	1	6.16	7.6	6.73	6.07	6.81	5.59	6.23	7.02	5.55	6.47	5.58	6.21	7.1	6.71	6.16	6.23	3.43	5.56	5.96	5.7	6.92	5.85	6.11	5.89	6.18	5.53	6.5	6.1	5.93	5.54	5.9	5.52	6.13	7.1	6.63	5.81	5.98	6.64	5.83	6.26	6.58	6.06	7.16	6.92	4.52	5.09	4.06	5.72
	2	6.29	4.92	5.17	5.68	5.51	4.05	4.7	4.66	4.76	4.05	4.37	4.75	5.19	6.91	4.86	4.86	2.93	5.17	4.51	4.42	5.44	5.13	4.85	5.23	5.12	4.84	5.31	5.4	5.12	4.48	5.37	4.87	4.92	4.2	4.84	4.64	4.32	4.8	4.61	5.05	5.65	4.82	5.36	4.74	3.66	4.06	3.59	4.75
	4	2.04	2.31	1.65	1.1	1.1	1.1	1.1	1.1	1.1	1.1	1.1	1.1	3.2	2.97	1.1	1.1	1.1	1.1	1.1	1.1	1.1	2.37	1.1	1.1	1.1	1.1	1.1	1.1	1.1	1.1	1.1	2.8	1.1	1.1	2.16	1.1	1.1	1.1	1.1	1.1	1.1	1.1	2.92	1.1	1.1	1.1	1.1	1.1
	8	1.1	1.1	1.1	1.1	1.1	1.1	1.1	1.1	1.1	1.1	1.1	1.1	1.1	1.1	1.1	1.1	1.1	1.1	1.1	1.1	1.1	1.1	1.1	1.1	1.1	1.1	1.1	1.1	1.1	1.1	2.22	1.1	1.1	1.1	1.1	1.1	1.1	1.1	1.1	1.1	1.1	1.1	1.1	1.1	1.1	1.1	1.1	1.1
	12	1.1	1.1	1.1	1.1	1.1	1.1	1.1	1.1	1.1	1.1	1.1	1.1	1.1	1.1	1.1	1.1	1.1	1.1	1.1	1.1	1.1	1.1	1.1	1.1	1.1	1.1	1.1	1.1	1.1	1.1	1.1	1.1	1.1	1.1	1.1	1.1	1.1	1.1	1.1	1.1	1.1	1.1	2.31	1.1	1.1	1.1	1.1	1.1
	16	1.1	1.1	1.1	1.1	1.1	1.1	1.1	1.1	1.1	1.1	1.1	1.1	1.1	1.1	1.1	1.1	1.1	1.1	1.1	1.1	1.1	1.1	1.1	1.1	1.1	1.1	1.1	1.1	1.1	1.1	1.1	1.1	1.1	1.1	1.1	1.1	1.1	1.1	1.1	1.1	1.1	1.1	1.1	1.1	1.1	1.1	1.1	1.1
	20	1.1	1.1	1.1	1.1	1.1	1.1	1.1	1.1	1.1	1.1	1.1	1.1	1.1	1.1	1.1	1.1	1.1	1.1	1.1	1.1	1.1	1.1	1.1	1.1	1.1	1.1	1.1	1.1	1.1	1.1	1.1	1.1	1.1	1.1	1.1	1.1	1.1	1.1	1.1	1.1	1.1	1.1	1.1	1.1	1.1	1.1	1.1	1.1
	24	1.1	1.1	1.1	1.1	1.1	1.1	1.1	1.1	1.1	1.1	1.1	1.1	1.1	1.1	1.1	1.1	1.1	1.1	1.1	1.1	1.1	1.1	1.1	1.1	1.1	1.1	1.1	1.1	1.1	1.1	1.1	1.1	1.1	1.1	1.1	1.1	1.1	1.1	1.1	1.1	1.1	1.1	1.1	1.1	1.1	1.1	1.1	1.1
	28	1.1	1.1	1.1	1.1	1.1	1.1	1.1	1.1	1.1	1.1	1.1	1.1	1.1	1.1	1.1	1.1	1.1	1.1	1.1	1.1	1.1	1.1	1.1	1.1	1.1	1.1	1.1	1.1	1.1	1.1	1.1	1.1	1.1	1.1	1.1	1.1	1.1	1.1	1.1	1.1	1.1	1.1	1.1	1.1	1.1	1.1	1.1	1.1
	32	1.1	1.1	1.1	1.1	1.1	1.1	1.1	1.1	1.1	1.1	1.1	1.1	1.1	1.1	1.1	1.1	1.1	1.1	1.1	1.1	1.1	1.1	1.1	1.1	1.1	1.1	1.1	1.1	1.1	1.1	1.1	1.1	1.1	1.1	1.1	1.1	1.1	1.1	1.1	1.1	1.1	1.1	1.1	1.1	1.1	1.1	1.1	1.1
	36	1.1	1.1	1.1	1.1	1.1	1.1	1.1	1.1	1.1	1.1	1.1	1.1	1.1	1.1	1.1	1.1	1.1	1.1	1.1	1.1	1.1	1.1	1.1	1.1	1.1	1.1	1.1	1.1	1.1	1.1	1.1	1.1	1.1	1.1	1.1	1.1	1.1	1.1	1.1	1.1	1.1	1.1	1.1	1.1	1.1	1.1	1.1	1.1
	40	1.1	1.1	1.1	1.1	1.1	1.1	1.1	1.1	1.1	1.1	1.1	1.1	1.1	1.1	1.1	1.1	1.1	1.1	1.1	1.1	1.1	1.1	1.1	1.1	1.1	1.1	1.1	1.1	1.1	1.1	1.1	1.1	1.1	1.1	1.1	1.1	1.1	1.1	1.1	1.1	1.1	1.1	1.1	1.1	1.1	1.1	1.1	1.1
	45	1.1	1.1	1.1	1.1	1.1	1.1	1.1	1.1	1.1	1.1	1.1	1.1	1.1	1.1	1.1	1.1	1.1	1.1	1.1	1.1	1.1	1.1	1.1	1.1	1.1	1.1	1.1	1.1	1.1	1.1	1.1	1.1	1.1	1.1	1.1	1.1	1.1	1.1	1.1	1.1	1.1	1.1	1.1	1.1	1.1	1.1	1.1	1.1
	48	1.1	1.1	1.1	1.1	1.1	1.1	1.1	1.1	1.1	1.1	1.1	1.1	1.1	1.1	1.1	1.1	1.1	1.1	1.1	1.1	1.1	1.1	1.1	1.1	1.1	1.1	1.1	1.1	1.1	1.1	1.1	1.1	1.1	1.1	1.1	1.1	1.1	1.1	1.1	1.1	1.1	1.1	1.1	1.1	1.1	1.1	1.1	1.1
	50	1.1	1.1	1.1	1.1	1.1	1.1	1.1	1.1	1.1	1.1	1.1	1.1	1.1	1.1	1.1	1.1	1.1	1.1	1.1	1.1	1.1	1.1	1.1	1.1	1.1	1.1	1.1	1.1	1.1	1.1	1.1	1.1	1.1	1.1	1.1	1.1	1.1	1.1	1.1	1.1	1.1	1.1	1.1	1.1	1.1	1.1	1.1	1.1
	50	1.1	1.1	1.1	1.1	1.1	1.1	1.1	1.1	1.1	1.1	1.1	1.1	1.1	1.1	1.1	1.1	1.1	1.1	1.1	1.1	1.1	1.1	1.1	1.1	1.1	1.1	1.1	1.1	1.1	1.1	1.1	1.1	1.1	1.1	1.1	1.1	1.1	1.1	1.1	1.1	1.1	1.1	1.1	1.1	1.1	1.1	1.1	1.1
	52	1.1	1.1	1.1	1.1	1.1	1.1	1.1	1.1	1.1	1.1	1.1	1.1	1.1	1.1	1.1	1.1	1.1	1.1	1.1	1.1	1.1	1.1	1.1	1.1	1.1	1.1	1.1	1.1	1.1	1.1	1.1	1.1	1.1	1.1	1.1	1.1	1.1	1.1	1.1	1.1	1.1	1.1	1.1	1.1	1.1	1.1	1.1	1.1
	52	1.1	1.1	1.1	1.1	1.1	1.1	1.1	1.1	1.1	1.1	1.1	1.1	1.1	1.1	1.1	1.1	1.1	1.1	1.1	1.1	1.1	1.1	1.1	1.1	1.1	1.1	1.1	1.1	1.1	1.1	1.1	1.1	1.1	1.1	1.1	1.1	1.1	1.1	1.1	1.1	1.1	1.1	1.1	1.1	1.1	1.1	1.1	1.1
	54	1.1	1.1	1.1	1.1	1.1	1.1	1.1	1.1	1.1	1.1	1.1	1.1	1.1	1.1	1.1	1.1	1.1	1.1	1.1	1.1	1.1	1.1	1.1	1.1	1.1	1.1	1.1	1.1	1.1	1.1	1.1	1.1	1.1	1.1	1.1	1.1	1.1	1.1	1.1	1.1	1.1	1.1	1.1	1.1	1.1	1.1	1.1	1.1
	54	1.1	1.1	1.1	1.1	1.1	1.1	1.1	1.1	1.1	1.1	1.1	1.1	1.1	1.1	1.1	1.1	1.1	1.1	1.1	1.1	1.1	1.1	1.1	1.1	1.1	1.1	1.1	1.1	1.1	1.1	1.1	1.1	1.1	1.1	1.1	1.1	1.1	1.1	1.1	1.1	1.1	1.1	1.1	1.1	1.1	1.1	1.1	1.1
	56	1.1	1.1	1.1	1.1	1.1	1.1	1.1	1.1	1.1	1.1	1.1	1.1	1.1	1.1	1.1	1.1	1.1	1.1	1.1	1.1	1.1	1.1	1.1	1.1	1.1	1.1	1.1	1.1	1.1	1.1	1.1	1.1	1.1	1.1	1.1	1.1	1.1	1.1	1.1	1.1	1.1	1.1	1.1	1.1	1.1	1.1	1.1	1.1
	56	1.1	1.1	1.1	1.1	1.1	1.1	1.1	1.1	1.1	1.1	1.1	1.1	1.1	1.1	1.1	1.1	1.1	1.1	1.1	1.1	1.1	1.1	1.1	1.1	1.1	1.1	1.1	1.1	1.1	1.1	1.1	1.1	1.1	1.1	1.1	1.1	1.1	1.1	1.1	1.1	1.1	1.1	1.1	1.1	1.1	1.1	1.1	1.1
	58	1.1	1.1	1.1	1.1	1.1	1.1	1.1	1.1	1.1	1.1	1.1	1.1	1.1	1.1	1.1	1.1	1.1	1.1	1.1	1.1	1.1	1.1	1.1	1.1	1.1	1.1	1.1	1.1	1.1	1.1	1.1	1.1	1.1	1.1	1.1	1.1	1.1	1.1	1.1	1.1	1.1	1.1	1.1	1.1	1.1	1.1	1.1	1.1
	58	1.1	1.1	1.1	1.1	1.1	1.1	1.1	1.1	1.1	1.1	1.1	1.1	1.1	1.1	1.1	1.1	1.1	1.1	1.1	1.1	1.1	1.1	1.1	1.1	1.1	1.1	1.1	1.1	1.1	1.1	1.1	1.1	1.1	1.1	1.1	1.1	1.1	1.1	1.1	1.1	1.1	1.1	1.1	1.1	1.1	1.1	1.1	1.1
	60	1.1	1.1	1.1	1.1	1.1	1.1	1.1	1.1	1.1	1.1	1.1	1.1	1.1	1.1	1.1	1.1	1.1	1.1	1.1	1.1	1.1	1.1	1.1	1.1	1.1	1.1	1.1	1.1	1.1	1.1	1.1	1.1	1.1	1.1	1.1	1.1	1.1	1.1	1.1	1.1	1.1	1.1	1.1	1.1	1.1	1.1	1.1	1.1
	62	1.1	1.1	1.1	1.1	1.1	1.1	1.1	1.1	1.1	1.1	1.1	1.1	1.1	1.1	1.1	1.1	1.1	1.1	1.1	1.1	1.1	1.1	1.1	1.1	1.1	1.1	1.1	1.1	1.1	1.1	1.1	1.1	1.1	1.1	1.1	1.1	1.1	1.1	1.1	1.1	1.1	1.1	1.1	1.1	1.1	1.1	1.1	1.1
	64	1.1	1.1	1.1	1.1	1.1	1.1	1.1	1.1	1.1	1.1	1.1	1.1	1.1	1.1	1.1	1.1	1.1	1.1	1.1	1.1	1.1	1.1	1.1	1.1	1.1	1.1	1.1	1.1	1.1	1.1	1.1	1.1	1.1	1.1	1.1	1.1	1.1	1.1	1.1	1.1	1.1	1.1	1.1	1.1	1.1	1.1	1.1	1.1
	64	1.1	1.1	1.1	1.1	1.1	1.1	1.1	1.1	1.1	1.1	1.1	1.1	1.1	1.1	1.1	1.1	1.1	1.1	1.1	1.1	1.1	1.1	1.1	1.1	1.1	1.1	1.1	1.1	1.1	1.1	1.1	1.1	1.1	1.1	1.1	1.1	1.1	1.1	1.1	1.1	1.1	1.1	1.1	1.1	1.1	1.1	1.1	1.1
	66	1.1	1.1	1.1	1.1	1.1	1.1	1.1	1.1	1.1	1.1	1.1	1.1	1.1	1.1	1.1	1.1	1.1	1.1	1.1	1.1	1.1	1.1	1.1	1.1	1.1	1.1	1.1	1.1	1.1	1.1	1.1	1.1	1.1	1.1	1.1	1.1	1.1	1.1	1.1	1.1	1.1	1.1	1.1	1.1	1.1	1.1	1.1	1.1
	66	1.1	1.1	1.1	1.1	1.1	1.1	1.1	1.1	1.1	1.1	1.1	1.1	1.1	1.1	1.1	1.1	1.1	1.1	1.1	1.1	1.1	1.1	1.1	1.1	1.1	1.1	1.1	1.1	1.1	1.1	1.1	1.1	1.1	1.1	1.1	1.1	1.1	1.1	1.1	1.1	1.1	1.1	1.1	1.1	1.1	1.1	1.1	1.1
	68	1.1	1.1	1.1	1.1	1.1	1.1	1.1	1.1	1.1	1.1	1.1	1.1	1.1	1.1	1.1	1.1	1.1	1.1	1.1	1.1	1.1	1.1	1.1	1.1	1.1	1.1	1.1	1.1	1.1	1.1	1.1	1.1	1.1	1.1	1.1	1.1	1.1	1.1	1.1	1.1	1.1	1.1	1.1	1.1	1.1	1.1	1.1	1.1
	68	1.1	1.1	1.1	1.1	1.1	1.1	1.1	1.1	1.1	1.1	1.1	1.1	1.1	1.1	1.1	1.1	1.1	1.1	1.1	1.1	1.1	1.1	1.1	1.1	1.1	1.1	1.1	1.1	1.1	1.1	1.1	1.1	1.1	1.1	1.1	1.1	1.1	1.1	1.1	1.1	1.1	1.1	1.1	1.1	1.1	1.1	1.1	1.1
	70	1.1	1.1	1.1	1.1	1.1	1.1	1.1	1.1	1.1	1.1	1.1	1.1	1.1	1.1	1.1	1.1	1.1	1.1	1.1	1.1	1.1	1.1	1.1	1.1	1.1	1.1	1.1	1.1	1.1	1.1	1.1	1.1	1.1	1.1	1.1	1.1	1.1	1.1	1.1	1.1	1.1	1.1	1.1	1.1	1.1	1.1	1.1	1.1
	70	1.1	1.1	1.1	1.1	1.1	1.1	1.1	1.1	1.1	1.1	1.1	1.1	1.1	1.1	1.1	1.1	1.1	1.1	1.1	1.1	1.1	1.1	1.1	1.1	1.1	1.1	1.1	1.1	1.1	1.1	1.1	1.1	1.1	1.1	1.1	1.1	1.1	1.1	1.1	1.1	1.1	1.1	1.1	1.1	1.1	1.1	1.1	1.1
	72	1.1	1.1	1.1	1.1	1.1	1.1	1.1	1.1	1.1	1.1	1.1	1.1	1.1	1.1	1.1	1.1	1.1	1.1	1.1	1.1	1.1	1.1	1.1	1.1	1.1	1.1	1.1	1.1	1.1	1.1	1.1	1.1	1.1	1.1	1.1	1.1	1.1	1.1	1.1	1.1	1.1	1.1	1.1	1.1	1.1	1.1	1.1	1.1
	72	1.1	1.1	1.1	1.1	1.1	1.1	1.1	1.1	1.1	1.1	1.1	1.1	1.1	1.1	1.1	1.1	1.1	1.1	1.1	1.1	1.1	1.1	1.1	1.1	1.1	1.1	1.1	1.1	1.1	1.1	1.1	1.1	1.1	1.1	1.1	1.1	1.1	1.1	1.1	1.1	1.1	1.1	1.1	1.1	1.1	1.1	1.1	1.1
	74	1.1	1.1	1.1	1.1	1.1	1.1	1.1	1.1	1.1	1.1	1.1	1.1	1.1	1.1	1.1	1.1	1.1	1.1	1.1	1.1	1.1	1.1	1.1	1.1	1.1	1.1	1.1	1.1	1.1	1.1	1.1	1.1	1.1	1.1	1.1	1.1	1.1	1.1	1.1	1.1	1.1	1.1	1.1	1.1	1.1	1.1	1.1	1.1
	78	1.1	1.1	1.1	1.1	1.1	1.1	1.1	1.1	1.1	1.1	1.1	1.1	1.1	1.1	1.1	1.1	1.1	1.1	1.1	1.1	1.1	1.1	1.1	1.1	1.1	1.1	1.1	1.1	1.1	1.1	1.1	1.1	1.1	1.1	1.1	1.1	1.1	1.1	1.1	1.1	1.1	1.1	1.1	1.1	1.1	1.1	1.1	1.1
	82	1.1	1.1	1.1	1.1	1.1	1.1	1.1	1.1	1.1	1.1	1.1	1.1	1.1	1.1	1.1	1.1	1.1	1.1	1.1	1.1	1.1	1.1	1.1	1.1	1.1	1.1	1.1	1.1	1.1	1.1	1.1	1.1	1.1	1.1	1.1	1.1	1.1	1.1	1.1	1.1	1.1	1.1	1.1	1.1	1.1	1.1	1.1	1.1
	85	1.1	1.1	1.1	1.1	1.1	1.1	1.1	1.1	1.1	1.1	1.1	1.1	1.1	1.1	1.1	1.1	1.1	1.1	1.1	1.1	1.1	1.1	1.1	1.1	1.1	1.1	1.1	1.1	1.1	1.1	1.1	1.1	1.1	1.1	1.1	1.1	1.1	1.1	1.1	1.1	1.1	1.1	1.1	1.1	1.1	1.1	1.1	1.1
[truncated: 5 more columns]

## Sheet: Figure 2a
Figure 2a
	Env (SFU per Million PBMCs)
	Week -1				Week 24				Week 28				Week 36				Week 40				Week 50				Week 74
	Sham	bNAb	Vax	bNAb+Vax	Sham	bNAb	Vax	bNAb+Vax	Sham	bNAb	Vax	bNAb+Vax	Sham	bNAb	Vax	bNAb+Vax	Sham	bNAb	Vax	bNAb+Vax	Sham	bNAb	Vax	bNAb+Vax	Sham	bNAb	Vax	bNAb+Vax
	100	5	0	0	40	0	40	100	0	0	360	3340	0	20	180	2520	30	0	970	5760	10	0	2955	3470	10	0	910	1910
	10	20	0	20	0	60	70	0	0	0	260	380	30	10	340	510	20	20	510	530	20	30	905	660	0	10	200	610
	20	0	0	0	0	10	200	0	10	0	900	320	20	0	410	410	0	0	530	440	10	0	1490	6185	40	20	860	260
	20		135	30	0	10	0	10	10	20	10	580	20	10	30	540	30	0	110	810	40	0	620	5110.53	30	0	110	360
	0		0	45	0	440	20	20	20	490	110	160	40	270	50	120	90	270	110	310	40	190	400	440	20	55	480	340
	0		100	75	0	10	390	0	40	40	1110	180	40	0	660	240	0	0	490	420	35	40	2910	890	40	20	520	800
	0		20	75	70	60	20	60	10	50	60	2420	10	40	70	330	10	0	750	850	30	40	255	1555	10	10	450	1650
	0		0	0	60	0	10	10	40	40	640	260	10	0	310	100	30	30	370	360	0	20	2730	1260	10	0	310	210
	30			0	0	50	10	0	0	30	330	110	20	50	170	90	10	20	380	120	0	20	640	295	0	30	870	40
	0			20	160	10	20	10	30	40	280	930	70	20	170	330	60	0	320	1180	80	20	980	2130	120	10	240	790
	0				0	150	50	40	0	30	430	1240	40	110	230	610	0	170	380	970	20	10	2090	1515	0	110	70
					10	130	20		0	80	100		0	110	30		40	180	250		10	40	880		0	60	160
					230				160				100				120				385				130
					260				0				20				120				0				20
					100				10				0				10				10				10
	Pol (SFU per Million PBMCs)
	Week -1				Week 24				Week 28				Week 36				Week 40				Week 50				Week 74
	Sham	bNAb	Vax	bNAb+Vax	Sham	bNAb	Vax	bNAb+Vax	Sham	bNAb	Vax	bNAb+Vax	Sham	bNAb	Vax	bNAb+Vax	Sham	bNAb	Vax	bNAb+Vax	Sham	bNAb	Vax	bNAb+Vax	Sham	bNAb	Vax	bNAb+Vax
	40	30	0	0	60	10	40	110	20	10	460	1560	0	20	140	1100	60	10	760	2380	60	0	1240	2850	20	10	160	1140
	30	0	5	0	0	0	0	20	0	0	160	380	10	0	80	450	30	10	140	730	0	0	315	350	10	0	20	40
	5	0	0	25	30	0	10	50	0	0	440	360	0	10	270	470	20	10	420	610	20	0	1130	1980	10	10	430	80
	25		40	65	0	10	0	10	50	40	20	1490	70	10	10	1010	80	30	60	2260	40	0	60	3270	5	0	0	370
	10		0	25	0	80	10	10	0	30	180	70	20	20	150	70	70	0	380	50	0	30	160	80	0	0	90	90
	0		20	125	40	30	30	20	0	60	170	80	10	0	120	90	10	0	130	90	30	20	270	100	30	20	30	60
	0		10	45	50	70	20	70	0	20	170	130	10	20	120	100	10	30	1360	40	10	10	470	100	0	10	350	130
	20		15	40	210	0	40	40	70	10	340	90	110	200	200	60	60	60	90	30	20	0	850	150	40	0	50	20
	0			0	10	20	0	80	0	0	200	210	0	20	150	160	0	0	370	90	0	0	130	110	20	0	70	50
	0			0	30	80	10	10	10	40	110	300	20	80	90	240	40	90	150	440	30	60	160	1090	40	10	30	180
	0				0	90	0	60	10	10	80	200	20	30	20	80	20	120	50	60	25	15	70	310	0	80	0
					30	50	0		10	0	170		10	70	50		20	30	110		5	90	230		0	40	70
					20				10				40				20				60				10
					70				10				30				20				20				0
					50				0				20				0				10				10
	Gag (CSFU per Million PBMCs)
	Week -1				Week 24				Week 28				Week 36				Week 40				Week 50				Week 74
	Sham	bNAb	Vax	bNAb+Vax	Sham	bNAb	Vax	bNAb+Vax	Sham	bNAb	Vax	bNAb+Vax	Sham	bNAb	Vax	bNAb+Vax	Sham	bNAb	Vax	bNAb+Vax	Sham	bNAb	Vax	bNAb+Vax	Sham	bNAb	Vax	bNAb+Vax
			0		30	10	60	230	20	0	410	870	0	0	210	630	30	0	760	840	20	0	1355	480	30	0	110	400
		0		0	400	20	50	130	160	0	160	1390	160	10	200	810	220	50	300	960	240	0	145	1130	100	0	30	360
	15	0		0	80	10	30	0	10	0	320	100	0	10	170	110	50	10	180	130	0	0	330	705	30	0	200	60
			0	2.5	0	70	0	20	0	70	120	430	10	20	20	330	20	10	80	520	20	10	270	860	35	20	190	70
		5	0		0	150	140	0	0	90	2450	1410	0	50	1540	640	0	80	1830	380	0	65	4450	530	0	95	2220	740
	7.5			5	60	30	410	0	50	10	2690	0	10	0	1100	50	30	50	970	10	15	0	3370	200	40	30	1160	160
	10		10	2.5	50	110	20	110	20	90	20	380	50	120	0	80	20	160	40	140	10	50	95	195	15	0	70	330
	12.5		0	2.5	110	0	10	70	0	0	470	2350	40	0	330	350	50	30	270	1570	0	0	1690	3890	20	10	670	790
	0		10	10	130	140	120	20	40	30	3520	480	50	80	1890	320	40	40	1620	320	15	50	2540	325	50	40	3000	120
	0		0	0	100	30	40	40	0	10	170	890	20	20	80	300	30	10	60	590	10	10	180	710	40	0	90	210
	0			0	130	140	0	20	10	40	250	250	90	80	130	300	40	160	80	160	45	55	330	405	25	60	20
	0		0	0	150	130	70		70	30	190		190	170	70		30	210	190		155	100	530		20	90	20
	0				60				30				40				30				45				0
	0				40				30				100				30				35				0
	0				280				20				50				50				10				40

## Sheet: Figure 2b
Figure 2b
	Summed Env + Pol + Gag Positive Subpools
	Sham			PGT121 + Vesatolimod			Ad26/MVA + Vesatolimod			Ad26/MVA +PGT121 + Vesatolimod
	28 Weeks	40 Weeks	50 Weeks	28 Weeks	40 Weeks	50 Weeks	28 Weeks	40 Weeks	50 Weeks	28 Weeks	40 Weeks	50 Weeks
	0	0	0	0	0	0	3	12	20	17	21	15
	1	1	1	0	0	0	4	10	17	4	5	4
	0	0	0	0	0	0	10	5	11	2	12	26
	0	0	0	0	0	0	0	3	6	12	14	19
	0	0	0	3	5	4	2	5	10	4	3	6
	0	0	0	0	0	0	10	6	25	2	4	7
	0	0	0	1	1	1	1	15	2	14	8	5
	0	0	0	0	2	0	5	4	15	5	7	14
	1	0	0	0	1	0	5	6	5	3	2	9
	0	0	0	0	0	0	4	4	8	7	11	13
	0	0	0	1	3	1	3	4	12	9	11	15
	0	1	1	1	3	1	2	3	11
	1	0	1
	0	0	0
	0	0	0
	Positive Env Subpools												Positive Pol Subpools												Positive Gag Subpools
	28 Weeks				40 Weeks				50 Weeks				28 Weeks				40 Weeks				50 Weeks				28 Weeks				40 Weeks				50 Weeks
	Sham	bNAb	Vax	bNAb+Vax	Sham	bNAb	Vax	bNAb+Vax	Sham	bNAb	Vax	bNAb+Vax	Sham	bNAb	Vax	bNAb+Vax	Sham	bNAb	Vax	bNAb+Vax	Sham	bNAb	Vax	bNAb+Vax	Sham	bNAb	Vax	bNAb+Vax	Sham	bNAb	Vax	bNAb+Vax	Sham	bNAb	Vax	bNAb+Vax
	0	0	1	11	0	0	10	15	0	0	16	11	0	0	1	3	0	0	1	1	0	0	3	1	0	0	1	3	0	0	1	5	0	0	1	3
	0	0	1	0	0	0	6	2	0	0	12	0	0	0	2	2	0	0	2	2	0	0	3	1	1	0	1	2	1	0	2	1	1	0	2	3
	0	0	7	1	0	0	2	8	0	0	5	20	0	0	2	0	0	0	2	2	0	0	5	3	0	0	1	1	0	0	1	2	0	0	1	3
	0	0	0	6	0	0	1	7	0	0	4	12	0	0	0	2	0	0	0	5	0	0	0	5	0	0	0	4	0	0	2	2	0	0	2	2
	0	3	0	2	0	4	2	2	0	3	6	4	0	0	0	2	0	0	0	0	0	0	1	0	0	0	2	0	0	1	3	1	0	1	3	2
	0	0	5	2	0	0	3	4	0	0	16	6	0	0	1	0	0	0	1	0	0	0	5	0	0	0	4	0	0	0	2	0	0	0	4	1
	0	0	0	9	0	0	13	7	0	0	1	5	0	0	1	3	0	0	1	0	0	0	1	0	0	1	0	2	0	1	1	1	0	1	0	0
	0	0	3	1	0	1	2	3	0	0	8	8	0	0	1	4	0	1	1	0	0	0	3	1	0	0	1	0	0	0	1	4	0	0	4	5
	0	0	1	0	0	0	1	0	0	0	2	4	0	0	0	2	0	0	2	1	0	0	1	1	1	0	4	1	0	1	3	1	0	0	2	4
	0	0	3	3	0	0	3	6	0	0	6	9	0	0	0	2	0	0	1	3	0	0	0	3	0	0	1	2	0	0	0	2	0	0	2	1
	0	1	2	7	0	3	2	8	0	1	9	10	0	0	0	2	0	0	0	1	0	0	0	1	0	0	1	0	0	0	2	2	0	0	3	4
	0	1	1		0	1	1		0	1	6		0	0	0		0	0	0		0	0	2		0	0	1		1	2	2		1	0	3
	1				0				1				0				0				0				0				0				0
	0				0				0				0				0				0				0				0				0
	0				0				0				0				0				0				0				0				0

## Sheet: Figure 2c
Figure 2c
	Clade C Env (C97.ZA012) Antibody Binding Titer
		Sham Treatment															PGT121 + Vesatolimod												Ad26/MVA + Vesatolimod												Ad26/MVA + PGT121 + Vesatolimod
	Weeks Post Infection	7156	7157	7158	7159	7160	7219	7220	7221	7222	7223	7224	7245	7246	7247	7261	7132	7133	7134	7135	7136	7137	7138	7139	7140	7141	7142	7143	7120	7121	7122	7123	7124	7125	7126	7127	7128	7129	7130	7131	7145	7146	7147	7148	7149	7150	7151	7152	7153
	0	25	25	25	25	25	25	25	25	25	25	25	25	25	25	25	25	25	25	25	25	25	25	25	25	25	25	25	25	25	25	75	25	25	25	25	25	25	25	25	25	25	25	25	25	25	25	25	25
	24	7500	7500	225	2500	2500	225	225	2500	2500	2500	2500	2500	2500	22500	675	225	25	25	225	22500	75	2500	25	2500	225	2500	2500	2500	225	225	25	7500	2500	25	225	675	225	7500	2500	7500	22500	25	75	225	75	2500	2500	225
	28	2500	2500	225	2500	675	225	225	675	675	2500	675	2500	675	22500	675	75	25	225	225	22500	75	675	75	2500	675	2500	2500	100000	67500	22500	7500	67500	67500	7500	67500	22500	22500	22500	67500	67500	100000	22500	22500	67500	7500	22500	22500	22500
	48	225	225	25	75	75	25	25	75	75	225	25	225	25	675	75	25	25	25	25	2025	25	25	25	25	25	75	75	675	675	2025	225	2025	675	225	2025	2025	225	225	675	675	6075	2025	675	675	75	675	675	6075
	50	675	675	25	225	225	25	75	225	225	675	75	675	75	2025	225	25	25	25	25	6075	25	75	25	225	75	675	225	7500	7500	22500	7500	22500	7500	2500	22500	22500	67500	22500	22500	22500	7500	67500	7500	7500	7500	7500	7500	7500
	62	75	225	75	25	75	25	75	75	25	225	25	75	25	225	75	25	25	25	25	2025	25	75	25	75	25	225	225	675	675	2025	675	2025	2025	675	2025	2025	2025	675	6075	6075	6075	6075	2025	2025	675	18225	2025	2025
	85	225	225	25	75	75	25	25	75	75	225	25	75	25	675	75	75	225	25	225	2025	25	75	25	225	225	75	225	225	225	675	225	2025	675	75	225	675	225	225	225	675	2025	225	225	225	75	225	225
	Mosaic M Env Antibody Binding Titer
		Sham Treatment															PGT121 + Vesatolimod												Ad26/MVA + Vesatolimod												Ad26/MVA + PGT121 + Vesatolimod
	Weeks Post Infection	7156	7157	7158	7159	7160	7219	7220	7221	7222	7223	7224	7245	7246	7247	7261	7132	7133	7134	7135	7136	7137	7138	7139	7140	7141	7142	7143	7120	7121	7122	7123	7124	7125	7126	7127	7128	7129	7130	7131	7145	7146	7147	7148	7149	7150	7151	7152	7153
	0	25	25	25	25	25	75	25	25	25	25	25	25	25	25	25	25	25	25	25	25	25	25	25	25	25	25	25	75	25	25	25	25	25	25	25	25	25	25	25	25	25	25	25	25	25	25	25	25
	24	2025	675	75	225	225	225	225	225	225	675	675	675	225	2025	225	25	25	25	225	6075	25	225	25	225	225	225	225	225	75	225	25	2025	675	25	225	75	25	675	675	2025	2025	25	75	75	25	675	675	75
	28	675	675	75	225	225	75	75	225	225	675	225	675	225	2025	225	25	25	75	225	6075	25	225	25	225	75	225	675	18225	18225	6075	2025	18225	18225	2025	18225	6075	6075	18225	18225	54675	54675	18225	18225	18225	6075	18225	6075	6075
	48	225	225	25	75	75	25	25	75	75	675	25	225	25	675	75	25	25	25	25	2025	25	25	25	25	25	75	75	675	2025	2025	225	2025	675	225	6075	2025	675	675	2025	2025	6075	6075	2025	2025	675	6075	675	18225
	50	675	675	25	225	225	25	25	75	225	675	75	225	75	675	225	25	25	25	75	6075	25	225	25	25	75	225	225	67500	22500	67500	22500	67500	22500	7500	100000	67500	67500	67500	67500	22500	22500	67500	22500	22500	22500	67500	22500	67500
	62	75	75	25	25	25	25	25	25	25	225	25	75	25	75	25	25	25	25	25	675	25	25	25	25	25	75	75	6075	6075	6075	675	18225	2025	2025	18225	6075	6075	2025	6075	18225	6075	18225	6075	18225	6075	100000	6075	6075
	85	225	675	75	225	225	75	75	225	75	675	75	225	25	2025	225	25	675	25	225	2025	25	225	25	225	225	225	675	675	2025	6075	675	6075	2025	675	18225	18225	675	6075	6075	6075	6075	6075	2025	6075	2025	6075	2025
[truncated: 2 more columns]

## Sheet: Figure 3
Figure 3
		Sham Treatment																PGT121 + Vesatolimod													Ad26/MVA + Vesatolimod													Ad26/MVA + PGT121 + Vesatolimod
	Days Post Treatment Interruption	7156	7157	7158	7159	7160	7219	7220	7221	7222	7223	7224	7245	7246	7247	7261	Median	7132	7133	7134	7135	7136	7137	7138	7139	7140	7141	7142	7143	Median	7120	7121	7122	7123	7124	7125	7126	7127	7128	7129	7130	7131	Median	7145	7146	7147	7148	7149	7150
	0	1.1	1.1	1.1	1.1	1.1	1.1	1.1	1.1	1.1	1.1	1.1	1.1	1.1	1.1	1.1	1.1	1.1	1.1	1.1	1.1	1.1	1.1	1.1	1.1	1.1	1.1	1.1	1.1	1.1	1.1	1.1	1.1	1.1	1.1	1.1	1.1	1.1	1.1	1.1	1.1	1.1	1.1	1.1	1.1	1.1	1.1	1.1	1.1
	3	1.1	1.1	1.1	1.1	1.1	1.1	1.1	1.1	1.1	1.1	1.1	1.1	1.1	1.1	1.1	1.1	1.1	1.1	1.1	1.1	1.1	1.1	1.1	1.1	1.1	1.1	1.1	1.1	1.1	1.1	1.1	1.1	1.1	1.1	1.1	1.1	1.1	1.1	1.1	1.1	1.1	1.1	1.1	1.1	1.1	1.1	1.1	1.1
	7	1.1	1.1	1.1	1.1	1.1	1.1	1.1	1.1	1.1	1.1	1.1	1.1	1.1	1.1	1.1	1.1	1.1	1.1	1.1	1.1	1.1	1.1	1.1	1.1	1.1	1.1	1.1	1.1	1.1	1.1	1.1	1.1	1.1	1.1	1.1	1.1	1.1	1.1	1.1	1.1	1.1	1.1	1.1	1.1	1.1	1.1	1.1	1.1
	10	1.1	1.1	1.93	1.41	1.1	1.1	1.1	1.1	1.1	1.1	1.1	3.33	1.1	3.88	1.1	1.1	1.1	1.1	1.1	1.1	2.86	1.1	1.1	1.1	1.1	1.1	1.1	1.1	1.1	1.1	1.1	1.68	1.1	1.1	1.1	1.1	1.1	1.1	2.73	2.97	1.1	1.1	1.1	1.1	1.1	1.1	1.1	1.1
	14	5.42	3.91	3.05	4.93	1.04	5.49	1.86	2.42	3.06	2.89	1.1	5.87	4.12	6.25	1.34	3.06	1.1	1.1	1.1	1.1	4.16	3.17	1.1	1.1	1.1	1.1	1.1	1.1	1.1	2.33	4.74	3.93	2.88	2.39	4.37	3.84	1.1	5.06	3.96	5.04	2.69	3.89	1.1	2.25	1.1	2.72	1.1	1.1
	21	4.63	4.83	3.9	5.62	2.76	5.98	2.35	3.44	4.54	5.53	3.17	5.21	5.19	5.77	2.93	4.63	1.1	1.1	2.64	4.03	4.56	3.68	1.1	4.18	1.1	3.57	1.1	1.1	1.87	3.88	4.85	2.63	4.48	3.12	4.39	3.72	2.3	3.86	1.59	4.3	4.24	3.87	1.1	4.12	1.1	4.07	1.1	1.1
	28	4.44	3.25	3.35	5.19	3.06	5.05	3.81	2.67	4.52	4.02	4.13	5.34	4.43	5.25	4.95	4.43	1.1	1.1	3.43	4.83	4.28	3.09	1.1	3.35	3.21	3.89	1.1	3.91	3.28	4.11	4.32	2.13	2.52	1.67	4.54	3.26	3.14	3.52	1.1	4.19	4	3.39	2.15	2.81	1.1	4.09	1.1	3.49
	42	3.92	2.81	3.46	5.04	4.19	4.64	4.86	4.02	4	4.19	3.87	4.99	4.16	4.83	4.63	4.19	1.1	1.1	2.89	3.81	4.16	3.18	1.1	2.83	4.79	3.37	1.1	3.71	3.04	2.54	3.02	2.89	3.4	1.1	3.26	2.75	3.14	2.15	1.1	3.5	2.83	2.86	3.15	1.1	1.1	2.48	1.1	2.89
	56	4.02	3.71	3.11	4.81	4.79	3.85	3.46	2.99	3.56	3.2	3.23	4.65	3.55	4.65	2.77	3.56	1.1	1.1	3.76	3.17	3.85	2.68	1.1	3.3	4.32	3.81	1.1	3.72	3.23	2.05	2.01	1.1	4.08	1.1	2.32	3.04	2.97	2.8	1.1	2.71	2.43	2.38	2.99	1.1	1.1	2.21	1.1	3.07
	84	3.51	2.55	2.78	5.33	3.19	3.29	3.43	4.43	3.45	2.71	2.84	4.49	3.05	3.83	2.08	3.29	1.1	1.1	2.76	3.4	4.07	1.99	1.1	2.72	3.03	4.4	1.1	3.14	2.74	1.87	1.96	1.1	2.29	1.1	1.99	2.52	2.65	3.34	1.1	2.58	2.73	2.14	2.13	1.1	1.1	1.1	1.1	2.43
	112	3.89	2.82	2.47	5.63	3.27	2.99	3.28	4.66	3.17	2.59	3.24	4.6	2.88	4.12	2.32	3.24	1.1	1.1	2.43	3.38	3.07	1.1	1.1	2.9	3.22	3.07	1.1	2.21	2.32	2.15	1.93	1.1	2.7	1.1	1.46	2.69	2.54	2.94	1.1	2.6	2.79	2.35	1.1	1.1	1.1	1.1	1.1	2.2
	140	4.04	2.34	2.4	5.48	2.99	2.31	3.43	4.69	2.74	2.64	2.88	4.73	3.16	4	2.45	2.99	1.1	1.1	2.76	2.29	3.39	1.1	1.1	2.21	3.13	3.48	1.1	2.05	2.13	1.93	1.79	1.1	2.45	1.1	1.1	2.75	2.25	3.14	1.1	2.54	2.25	2.09	1.1	1.1	1.1	1.1	1.1	2.03
	168	4.15	3.65	2.33	5.18	3.29	2.62	3.05	4.8	2.76	2.5	3.25	4.63	2.8	4.54	2.99	3.25	1.1	1.1	2.65	1.93	3.31	1.1	1.1	2.15	2.97	3.25	1.1	1.92	1.92	1.73	2.37	1.1	2.75	1.1	1.1	2.75	1.67	2.65	1.1	2.5	1.97	1.85	1.1	1.1	1.1	1.1	1.1	2.43
[truncated: 5 more columns]

## Sheet: Figure 4a
Figure 4a
	Set-point viral loads (log copies/mL)					Peak viral loads (log copies/mL) in Ad26/MVA-treated animals
	Sham	PGT121 + Vesatolimod	Ad26/MVA + Vesatolimod	Ad26/MVA +PGT121 + Vesatolimod		No Control	Control
	4.15	1.1	1.73	1.1		5.72062	7.15691
	3.65	1.1	2.37	1.1		5.60745	6.91623
	2.33	2.65	1.1	1.1		7.14452	4.51802
	5.18	1.93	2.75	1.1		5.53559	5.08929
	3.29	3.31	1.1	1.1		5.90364	4.0647
	2.62	1.1	1.1	2.43		6.13408	7.63894
	3.05	1.1	2.75	1.1		5.80593	5.83392
	4.8	2.15	1.67	1.1		5.98459	5.51587
	2.76	2.97	2.65	1.57		6.6379	7.0952
	2.5	3.25	1.1	2.21		6.26017	6.63303
	3.25	1.1	2.5			6.5818	5.83288
	4.63	1.92	1.97
	2.8
	4.54
	2.99

## Sheet: Figure 4b
Figure 4b
	Days to rebound
	Sham	PGT121 + Vesatolimod	Ad26/MVA + Vesatolimod	Ad26/MVA +PGT121 + Vesatolimod
	14	168	14	28
	14	168	14	14
	10	21	10	168
	10	21	14	14
	14	10	14	168
	14	14	14	28
	14	168	14	168
	14	21	21	168
	14	28	14	21
	14	21	10	21
	21	168	10
	10	28	14
	14
	10
	14
	Animals in red did not rebound by the last viral load taken (day 168 post-treatment).

## Sheet: Supplementary Figure 1
Supplementary Figure 1
	Data for panel A is located in the tab for Figure 1b. The data for panel B is below.
	Peak pre-ART viral load (log10 copies/mL)
	Sham	PGT121 + Vesatolimod	Ad26/MVA + Vesatolimod	Ad26/MVA + PGT121 + Vesatolimod
	6.29	3.43	5.54	7.16
	7.6	5.56	5.9	6.92
	6.73	5.96	5.52	4.52
	6.07	5.7	6.13	5.09
	6.81	6.92	7.1	4.06
	5.59	5.85	6.63	5.72
	6.23	6.11	5.81	7.64
	7.02	5.89	5.98	5.83
	5.55	6.18	6.64	5.61
	6.47	5.53	5.83	7.14
	5.58	6.5	6.26
	6.21	6.1	6.58
	7.1
	6.91
	6.16

## Sheet: Supplementary Figure 2
Supplementary Figure 2
	% CD69+ cells
	CD4 T Cells				CD8 T Cells				NK Cells
	Day 0		Day 1		Day 0		Day 1		Day 0		Day 1
	Sham	Vesatolimod	Sham	Vesatolimod	Sham	Vesatolimod	Sham	Vesatolimod	Sham	Vesatolimod	Sham	Vesatolimod
	1.74	7.33	3.79	4.04	4.42	15.9	4.31	20.8	14.7	13.6	25	20.6
	1.78	0.63	2.25	1.08	6.79	10.9	10.4	16.7	14.4	6.85	13.2	21.3
	0.86	2.42	0.79	1.38	9.4	5.45	10.4	13.9	10.9	25.3	4.4	27.5
	1	3.09	0.74	2.42	9.12	10.3	11.3	19.4	8.16	27.4	4.28	36.1
	2.84	3.31	2.09	3.45	19.4	7.97	19.8	20.5	13.3	9.46	11.3	8.01
	0.85	1.26	0.93	3.56	6.51	4.23	4.74	4.9	8.81	12	2.93	11.1
	0.84	0.77	0.92	1.07	6.52	13.9	5.82	26.7	9.54	28.9	8.88	55.6
	2.16	2.24	1.54	3.72	13.9	15.2	14.8	17.9	19.8	15.9	15.6	18.6
	1.01	1.35	2.08	1.63	24.6	6.45	33.6	12.7	10.2	16.3	10.5	32.4
	1.7	1.29	0.81	5.23	7.86	15.4	4.82	33.3	16.6	27.4	6.59	40.1
	1.25	3.17	1.42	4.05	4.08	6.79	3.34	15.3	8.86	15.1	5.03	27.9
	2.1	2.31	5.18	2.62	3.16	5.17	3.19	11.8	16.2	15.2	3.43	31.2
	2.22	3.18	5.51	1.92	4.45	7.98	3.5	15.4	18.9	11.4	11.7	30.3
	1.53	1	2.44	1.54	5.74	7.48	6.14	13.8	6.81	32.2	1.8	42.1
	1.09	5.64	3.22	4.42	7.83	5.72	7.44	12.4	21	5.89	6.1	9.85
		0.6		4.38		4.96		14		16.3		37.3
		2.03		2.17		15.1		17.5		12		4.95
		7.14		7.09		21.1		34.6		9.35		18.1
		13.8		19.4		5.87		12		7.59		18.9
		1.87		6		6.79		6.28		11.6		41.3
		1.57		3.57		5.03		6.99		20.3		16.2
		1.54		1.47		5.6		11.8		8.58		33.4
		2.04		0.99		6.87		14.5		34		27.4
		4.01		2.91		4.85		7.29		7.95		6.06
		0.62		2.89		6.51		4.62		9.14		17.6
		2.43		9.53		3.63		9.8		32.4		44.2
		0.62		1.26		25.1		19.5		35.7		43.5
		4.56		8.59		9.75		19.3		3.88		22.9
		1.45		5.94		4.54		6.76		25.5		33.1
		0.69		11.1		6.2		8.32		12.7		20.5
		3.4		11.9		8.18		14.1		4.98		25.8
		1.48		1.89		4.45		11		4.45		20.6
		2.3		3.12		11.5		26.8		9.39		19.5
		4.73		19.1		2.78		9.82		58.8		46.9

## Sheet: Supplementary Figure 3
Supplementary Figure 3
	Eotaxin (ng/mL)				I-TAC (ng/mL)				IL-1RA (ng/mL)				IL-8 (ng/mL)				MCP-1 (ng/mL)
	Day 0		Day 1		Day 0		Day 1		Day 0		Day 1		Day 0		Day 1		Day 0		Day 1
	Sham	Vesatolimod	Sham	Vesatolimod	Sham	Vesatolimod	Sham	Vesatolimod	Sham	Vesatolimod	Sham	Vesatolimod	Sham	Vesatolimod	Sham	Vesatolimod	Sham	Vesatolimod	Sham	Vesatolimod
	37.87	23.3	22.31	33.72	11.623	11.623	11.623	11.623	79.891	79.891	79.891	79.891	9.06	23.11	6.5	29.76	54.67	37.03	45.07	38.21
	40.02	29.35	23.96	39.6	11.623	11.623	11.623	89.6	79.891	79.891	79.891	210.15	12.83	11.63	8.85	20.84	47.93	36.62	38.02	58.54
	30.66	23.17	23.66	33.7	11.623	11.623	11.623	35.35	79.891	79.891	79.891	141.56	8.36	4.48	6.7	4.36	32.11	68.5	25.02	87.25
	40.75	23.09	27.49	26.95	11.623	11.623	11.623	83.17	79.891	79.891	79.891	79.891	27.95	22.26	20.17	36.79	25.97	50.82	22.5	76.8
	23.14	35.36	22.51	44.21	11.623	11.623	11.623	140.4	79.891	79.891	79.891	275.98	15.38	2.43	15.88	2.43	230.37	3.653	172.59	3.653
	31.49	28.42	32.25	33.35	11.623	11.623	11.623	39.03	79.891	79.891	79.891	79.891	36.16	5.49	27.03	6.76	28.53	110.84	26.89	137.7
	38.83	21.46	35.15	31.97	11.623	11.623	11.623	70.53	79.891	79.891	79.891	161.36	12.03	22.16	15.34	35.95	17.08	958.21	15.64	862.48
	54.86	18.69	50.85	23.23	11.623	11.623	11.623	43.53	79.891	79.891	79.891	106.75	26	19.51	23.29	52.33	80.7	33.55	68.81	58.75
	22.3	25.71	20.72	35.92	11.623	11.623	11.623	11.623	79.891	79.891	79.891	79.891	13.9	9.67	13.37	23.98	132.89	15.53	99.05	20.46
	23.71	19.59	19.23	22.45	11.623	42.51	11.623	160.81	79.891	79.891	79.891	825.37	16.57	22.42	12.59	26.55	50.04	25.98	45.24	31.41
	44.05	6.62	36.97	11.99	11.623	11.623	11.623	102.33	79.891	79.891	79.891	79.891	11.8	16.01	9.68	63.85	117.79	45.41	98.39	68.27
	45.26	34.45	30.64	38.88	11.623	11.623	11.623	25.51	79.891	79.891	79.891	201.09	30.03	26	24.13	80.2	63.27	19.34	52.88	29.5
	27.27	27.02	23.91	30.61	11.623	11.623	11.623	26.04	79.891	79.891	79.891	79.891	12.14	10.49	9.85	23.93	17.13	195.12	11.79	265.15
	14.93	31.3	12.2	32.45	11.623	11.623	11.623	41.09	79.891	79.891	79.891	79.891	16.98	20.63	11.42	28.58	54.39	101.6	39.21	107.03
	34.14	21.44	28.28	27.85	11.623	11.623	11.623	11.623	79.891	79.891	79.891	79.891	15.05	10.33	14.13	16.91	2208.99	62.28	1933.91	63.62
		14.76		20.57		11.623		56.3		79.891		79.891		13.19		30.14		40.68		63.84
		27.27		40.78		86.69		425.29		79.891		572.02		13.41		50.06		26.86		34.64
		44.63		44.26		39.29		54.47		79.891		79.891		16.63		20.37		68.74		63.01
		43.21		39.62		12.23		87.14		79.891		395.96		32.25		43.72		52.16		62.07
		28.94		36.3		11.623		81.54		79.891		79.891		19.58		22.63		61.36		69.79
		32.94		44.09		11.623		52.64		79.891		445.06		21.8		26.29		78.47		102.51
		47.36		63.6		11.623		85.28		79.891		232.98		22.25		26.06		44.3		37.7
		18.68		23.93		11.623		54.88		79.891		178.9		17.61		25.79		3.653		3.99
		23.3		33.72		11.623		55.48		79.891		294.47		30.9		89.57		32.81		59.13
		29.35		39.6		11.623		26.99		79.891		122.17		19.48		19.45		53		57.91
		23.17		33.7		11.623		93.02		79.891		440.9		16.19		20.45		39.61		61.74
		23.09		26.95		11.623		39.43		79.891		79.891		16.7		39.47		64.51		61.72
		35.36		44.21		11.623		37.28		79.891		79.891		13.99		27.72		51.14		61.42
		28.42		33.35		11.623		33.21		79.891		79.891		10.99		21.8		60.1		91.33
		21.46		31.97		11.623		53.07		79.891		274.41		8.56		25.53		35.96		54.56
		18.69		23.23		11.623		35.43		79.891		79.891		19.94		53.36		69.39		84.54
		25.71		35.92		11.623		52.45		79.891		444.69		7.52		12.26		55.9		90.58
		19.59		22.45		11.623		88.06		79.891		399.73		16.59		23.99		57.67		96.72
		6.62		11.99		11.623		120.77		79.891		192.4		8.54		12.51		45.15		67.98
		21.24		26.2		11.623		60.75		79.891		79.891		14.47		30.12		38.98		53.19

[truncated: 8 more sheets: Supplementary Figure 4, Supplementary Figure 5, Supplementary Figure 6, Supplementary Figure 7a, Supplementary Figure 7b, Supplementary Figure 8a, Supplementary Figure 8b, Supplementary Figure 8c]
